# Supplementary material for: The “11 to Perf Score”, a Test for Professional Players Returning to Soccer After Anterior Cruciate Ligament Reconstruction
Source: J Clin Med. 2024 Dec 24;14(1):11. doi: 10.3390/jcm14010011 (PMC11722123; doi:10.3390/jcm14010011)
Supplement: Supplementary file 1 [file jcm-14-00011-s001.zip]

Archive with 2 entries (2 files):
- jcm-3312903-figures.zip
- Video S1 - Match Simulation.mp4
